# Supplementary material for: Religious Fasting Following Metabolic and Bariatric Surgery (MBS): Insights from Jewish Practices in Israel
Source: Medicina (Kaunas). 2024 Dec 13;60(12):2058. doi: 10.3390/medicina60122058 (PMC11679284; doi:10.3390/medicina60122058)
Supplement: Supplementary file 1 [file medicina-60-02058-s001.zip]

Archive with 1 entries (1 files):
- medicina-3350718-supplementary.pdf
